# Supplementary material for: Fluorimetric Determination of Eosin Y in Water Samples and Drinks Using Deep Eutectic Solvent-Based Liquid-Phase Microextraction
Source: Molecules. 2025 Aug 10;30(16):3334. doi: 10.3390/molecules30163334 (PMC12388366; doi:10.3390/molecules30163334)
Supplement: Supplementary file 1 [file molecules-30-03334-s001.zip]

Archive with 1 entries (1 files):
- molecules-3803976-supplementary.pdf
